# Supplementary material for: Expression pattern of resynthesized allotetraploid Capsella is determined by hybridization, not whole‐genome duplication
Source: New Phytol. 2022 Nov 7;237(1):339–53. doi: 10.1111/nph.18542 (PMC10099941; doi:10.1111/nph.18542)
Supplement: Supplementary file 2 — Table S4 RNA‐sequencing information. Please note: Wiley is not responsible for the content or functionality of any Supporting Information supplied by the authors. Any queries (other than missing material) should be directed to the New Phytologist Central Office. [file NPH-237-339-s001.csv]

BioSample_accession	ID	Group	Ploidy_level	Tissue	Lane	Total_million_read_pairs	Mapped_million_read_pairs(both_in_pair)	Percentage_of_mapped_read_pairs	Mean_mapped_read_depth	Mapping_quality	Species
SAMN29006650	cg2-12-3-F	Cg2	2x	inflorescence	TH-2639	44.64	41.1	92.10%	88.7532X	29.2791	Capsella grandiflora
SAMN29006651	cg2-12-3-L	Cg2	2x	leaf	TH-2639	43.22	32.08	74.20%	69.9176X	26.9041	Capsella grandiflora
SAMN29006652	cg2-14-5-F	Cg2	2x	inflorescence	TH-2639	38.59	35.93	93.10%	77.6692X	28.5383	Capsella grandiflora
SAMN29006653	cg2-14-5-L	Cg2	2x	leaf	TH-2639	37.47	24.76	66.10%	54.3718X	26.4791	Capsella grandiflora
SAMN29006648	cg2-1-6-F	Cg2	2x	inflorescence	TH-2637	35.17	32.27	91.80%	69.9961X	28.4779	Capsella grandiflora
SAMN29006649	cg2-1-6-L	Cg2	2x	leaf	TH-2637	51.63	38.58	74.70%	83.9236X	26.604	Capsella grandiflora
SAMN29006654	cg2-2-6-F	Cg2	2x	inflorescence	TH-2637	46.09	42.04	91.20%	90.9791X	28.2471	Capsella grandiflora
SAMN29006655	cg2-2-6-L	Cg2	2x	leaf	TH-2637	47.46	32.47	68.40%	71.7287X	26.1298	Capsella grandiflora
SAMN29006656	cg2-7-3-F	Cg2	2x	inflorescence	TH-2638	39.49	36.77	93.10%	79.2072X	27.5726	Capsella grandiflora
SAMN29006657	cg2-7-3-L	Cg2	2x	leaf	TH-2638	53.1	45.91	86.50%	98.6812X	26.7221	Capsella grandiflora
SAMN29006658	cg2-9-5-F	Cg2	2x	inflorescence	TH-2638	53.96	50.63	93.80%	108.5656X	27.3785	Capsella grandiflora
SAMN29006659	cg2-9-5-L	Cg2	2x	leaf	TH-2638	40.59	35.35	87.10%	76.3071X	27.1214	Capsella grandiflora
SAMN29006662	cg4-12-4-F	Cg4	4x	inflorescence	TH-2639	78.08	72.01	92.20%	155.9995X	29.0135	Capsella grandiflora
SAMN29006663	cg4-12-4-L	Cg4	4x	leaf	TH-2639	68.75	48.86	71.10%	106.801X	26.6791	Capsella grandiflora
SAMN29006660	cg4-1-3-F	Cg4	4x	inflorescence	TH-2637	103.08	92.83	90.10%	200.9256X	28.3524	Capsella grandiflora
SAMN29006661	cg4-1-3-L	Cg4	4x	leaf	TH-2637	124.71	89.22	71.50%	196.3619X	27.47	Capsella grandiflora
SAMN29006664	cg4-6-4-F	Cg4	4x	inflorescence	TH-2637	88.65	80.02	90.30%	172.9352X	27.8983	Capsella grandiflora
SAMN29006665	cg4-6-4-L	Cg4	4x	leaf	TH-2637	88.24	66.81	75.70%	145.5333X	25.9634	Capsella grandiflora
SAMN29006666	cg4-7-3-F	Cg4	4x	inflorescence	TH-2638	64.57	59.29	91.80%	128.2912X	27.1351	Capsella grandiflora
SAMN29006667	cg4-7-3-L	Cg4	4x	leaf	TH-2638	80.06	71.41	89.20%	153.2164X	26.6651	Capsella grandiflora
SAMN29006668	cg4-8-3-F	Cg4	4x	inflorescence	TH-2638	86.4	81.16	93.90%	175.0967X	28.0501	Capsella grandiflora
SAMN29006669	cg4-8-3-L	Cg4	4x	leaf	TH-2638	116.2	98.09	84.40%	212.2288X	26.3441	Capsella grandiflora
SAMN29006670	cg4-9-2-F	Cg4	4x	inflorescence	TH-2639	89.57	83.62	93.40%	180.4305X	29.4737	Capsella grandiflora
SAMN29006671	cg4-9-2-L	Cg4	4x	leaf	TH-2639	62.26	38.47	61.80%	84.7401X	26.6534	Capsella grandiflora
SAMN29006672	co2-11-1-F	Co2	2x	inflorescence	TH-2639	68.96	64.85	94.00%	139.9797X	26.8467	Capsella orientalis
SAMN29006673	co2-11-1-L	Co2	2x	leaf	TH-2639	29.69	18.65	62.80%	40.9684X	25.2095	Capsella orientalis
SAMN29006674	co2-2-6-F	Co2	2x	inflorescence	TH-2637	39.88	36.34	91.10%	78.8653X	25.8645	Capsella orientalis
SAMN29006675	co2-2-6-L	Co2	2x	leaf	TH-2637	52.07	31.76	61.00%	70.6113X	25.3081	Capsella orientalis
SAMN29006676	co2-4-3-F	Co2	2x	inflorescence	TH-2637	54.2	49.69	91.70%	107.6884X	25.9486	Capsella orientalis
SAMN29006677	co2-4-3-L	Co2	2x	leaf	TH-2637	40.62	29.09	71.60%	63.6617X	24.7973	Capsella orientalis
SAMN29006678	co2-6-4-F	Co2	2x	inflorescence	TH-2638	44.63	42.01	94.10%	90.4711X	25.1802	Capsella orientalis
SAMN29006679	co2-6-4-L	Co2	2x	leaf	TH-2638	40.85	35.12	86.00%	75.8981X	25.1734	Capsella orientalis
SAMN29006680	co2-8-5-F	Co2	2x	inflorescence	TH-2638	41.72	39.15	93.80%	83.8406X	25.8413	Capsella orientalis
SAMN29006681	co2-8-5-L	Co2	2x	leaf	TH-2638	42.83	37.73	88.10%	81.7485X	26.511	Capsella orientalis
SAMN29006682	co2-9-5-F	Co2	2x	inflorescence	TH-2639	76.05	68.25	89.70%	147.5838X	26.5423	Capsella orientalis
SAMN29006683	co2-9-5-L	Co2	2x	leaf	TH-2639	30.77	21.68	70.50%	47.4193X	25.0427	Capsella orientalis
SAMN29006684	co4-1-4-F	Co4	4x	inflorescence	TH-2637	94.16	84.64	89.90%	183.6249X	25.7307	Capsella orientalis
SAMN29006685	co4-1-4-L	Co4	4x	leaf	TH-2637	89.31	68.22	76.40%	148.7335X	25.3283	Capsella orientalis
SAMN29006686	co4-3-1-F	Co4	4x	inflorescence	TH-2637	76.08	67.91	89.30%	147.0007X	25.9077	Capsella orientalis
SAMN29006687	co4-3-1-L	Co4	4x	leaf	TH-2637	71.1	54.75	77.00%	119.2572X	24.9667	Capsella orientalis
SAMN29006688	co4-4-6-F	Co4	4x	inflorescence	TH-2638	108.33	93.47	86.30%	202.0737X	25.6915	Capsella orientalis
SAMN29006689	co4-4-6-L	Co4	4x	leaf	TH-2638	83.87	75.58	90.10%	166.7621X	24.9501	Capsella orientalis
SAMN29006690	co4-5-6-F	Co4	4x	inflorescence	TH-2638	87.95	81.11	92.20%	175.39X	25.8134	Capsella orientalis
SAMN29006691	co4-5-6-L	Co4	4x	leaf	TH-2638	93.6	79.73	85.20%	171.5841X	25.7847	Capsella orientalis
SAMN29006692	co4-8-3-F	Co4	4x	inflorescence	TH-2639	74.63	67.64	90.60%	146.4572X	26.3469	Capsella orientalis
SAMN29006693	co4-8-3-L	Co4	4x	leaf	TH-2639	56.16	38.36	68.30%	84.0013X	25.301	Capsella orientalis
SAMN29006695	co4-9-3-F	Co4	4x	inflorescence	TH-2639	53.66	48.28	90.00%	104.3705X	25.9036	Capsella orientalis
SAMN29006696	co4-9-3-L	Co4	4x	leaf	TH-2639	65.01	44.77	68.90%	98.1402X	25.467	Capsella orientalis
SAMN29006699	f-10-3-F	F	2x	inflorescence	TH-2639	36.27	33.02	91.00%	71.4884X	27.681	Capsella orientalis x Capsella grandiflora
SAMN29006700	f-10-3-L	F	2x	leaf	TH-2639	28.11	17.81	63.40%	39.3361X	26.5216	Capsella orientalis x Capsella grandiflora
SAMN29006697	f-1-6-F	F	2x	inflorescence	TH-2637	26.21	23.34	89.10%	50.575X	27.1706	Capsella orientalis x Capsella grandiflora
SAMN29006698	f-1-6-L	F	2x	leaf	TH-2637	32.03	22.46	70.10%	48.9467X	25.2361	Capsella orientalis x Capsella grandiflora
SAMN29006701	f-3-1-F	F	2x	inflorescence	TH-2637	32.96	30.34	92.10%	65.5284X	27.0842	Capsella orientalis x Capsella grandiflora
SAMN29006702	f-3-1-L	F	2x	leaf	TH-2637	52.49	35.61	67.80%	77.981X	26.0982	Capsella orientalis x Capsella grandiflora
SAMN29006705	f-5-5-F	F	2x	inflorescence	TH-2638	53.92	50.91	94.40%	109.5509X	27.6202	Capsella orientalis x Capsella grandiflora
SAMN29006706	f-5-5-L	F	2x	leaf	TH-2638	44.21	38.15	86.30%	82.4925X	26.8315	Capsella orientalis x Capsella grandiflora
SAMN29006707	f-8-3-F	F	2x	inflorescence	TH-2638	31.18	29.23	93.80%	63.0083X	27.2248	Capsella orientalis x Capsella grandiflora
SAMN29006708	f-8-3-L	F	2x	leaf	TH-2638	38.63	33.97	87.90%	73.2576X	26.9501	Capsella orientalis x Capsella grandiflora
SAMN29006709	f-9-5-F	F	2x	inflorescence	TH-2639	51.12	46.88	91.70%	101.8475X	28.2358	Capsella orientalis x Capsella grandiflora
SAMN29006710	f-9-5-L	F	2x	leaf	TH-2639	32.67	20.35	62.30%	45.1049X	25.9307	Capsella orientalis x Capsella grandiflora
SAMN29006711	sd-1-1-F	Sd	4x	inflorescence	TH-2637	95.97	86.29	89.90%	187.584X	27.7747	Capsella orientalis x Capsella grandiflora
SAMN29006712	sd-1-1-L	Sd	4x	leaf	TH-2637	100.77	69.59	69.10%	153.3617X	25.8583	Capsella orientalis x Capsella grandiflora
SAMN29006713	sd-2-3-F	Sd	4x	inflorescence	TH-2637	59.82	54.16	90.50%	117.1476X	27.659	Capsella orientalis x Capsella grandiflora
SAMN29006714	sd-2-3-L	Sd	4x	leaf	TH-2637	77.44	52.66	68.00%	115.888X	26.9322	Capsella orientalis x Capsella grandiflora
SAMN29006715	sd-4-2-F	Sd	4x	inflorescence	TH-2638	82.82	77.05	93.00%	166.6798X	27.4868	Capsella orientalis x Capsella grandiflora
SAMN29006716	sd-4-2-L	Sd	4x	leaf	TH-2638	92.79	80.38	86.60%	173.9006X	26.4968	Capsella orientalis x Capsella grandiflora
SAMN29006718	sd-6-4-F	Sd	4x	inflorescence	TH-2638	90.82	83.9	92.40%	180.9445X	26.6444	Capsella orientalis x Capsella grandiflora
SAMN29006719	sd-6-4-L	Sd	4x	leaf	TH-2638	97.35	83.84	86.10%	181.6156X	26.8101	Capsella orientalis x Capsella grandiflora
SAMN29006720	sd-7-5-F	Sd	4x	inflorescence	TH-2639	76.69	68.57	89.40%	148.8838X	28.0972	Capsella orientalis x Capsella grandiflora
SAMN29006721	sd-7-5-L	Sd	4x	leaf	TH-2639	61.61	40.77	66.20%	89.8076X	26.5903	Capsella orientalis x Capsella grandiflora
SAMN29006722	sd-8-5-F	Sd	4x	inflorescence	TH-2639	77.2	70.6	91.50%	153.0696X	27.9717	Capsella orientalis x Capsella grandiflora
SAMN29006723	sd-8-5-L	Sd	4x	leaf	TH-2639	58.35	40.51	69.40%	88.8213X	27.1617	Capsella orientalis x Capsella grandiflora
SAMN29006724	sh-1-2-F	Sh	4x	inflorescence	TH-2637	111.17	102.06	91.80%	220.3028X	27.5694	Capsella orientalis x Capsella grandiflora
SAMN29006725	sh-1-2-L	Sh	4x	leaf	TH-2637	77.67	51.54	66.40%	113.1986X	25.9228	Capsella orientalis x Capsella grandiflora
SAMN29006726	sh-2-5-F	Sh	4x	inflorescence	TH-2637	55.95	51.12	91.40%	110.4904X	27.2266	Capsella orientalis x Capsella grandiflora
SAMN29006727	sh-2-5-L	Sh	4x	leaf	TH-2637	78.17	59.7	76.40%	130.5687X	25.892	Capsella orientalis x Capsella grandiflora
SAMN29006728	sh-3-5-F	Sh	4x	inflorescence	TH-2638	77.67	71.58	92.20%	155.5776X	26.7583	Capsella orientalis x Capsella grandiflora
SAMN29006729	sh-3-5-L	Sh	4x	leaf	TH-2638	78.78	65.66	83.30%	143.2232X	26.8563	Capsella orientalis x Capsella grandiflora
SAMN29006730	sh-5-5-F	Sh	4x	inflorescence	TH-2638	82.35	61.84	75.10%	134.9775X	26.8583	Capsella orientalis x Capsella grandiflora
SAMN29006731	sh-5-5-L	Sh	4x	leaf	TH-2638	194.09	146.21	75.30%	320.2179X	26.5884	Capsella orientalis x Capsella grandiflora
SAMN29006734	sh-7-6-F	Sh	4x	inflorescence	TH-2639	47.46	42.1	88.70%	91.2068X	27.259	Capsella orientalis x Capsella grandiflora
SAMN29006735	sh-7-6-L	Sh	4x	leaf	TH-2639	62.99	39.95	63.40%	88.042X	26.3657	Capsella orientalis x Capsella grandiflora
SAMN29006736	sh-9-2-F	Sh	4x	inflorescence	TH-2639	77.97	72.49	93.00%	156.8436X	28.717	Capsella orientalis x Capsella grandiflora
SAMN29006737	sh-9-2-L	Sh	4x	leaf	TH-2639	58.97	44.08	74.70%	96.2543X	26.8847	Capsella orientalis x Capsella grandiflora
